# Supplementary material for: Inflammation in Carpal Tunnel Syndrome: A Systematic Review and Meta-Analysis of the Immune Profile
Source: J Clin Med. 2026 Jul 15;15(14):5545. doi: 10.3390/jcm15145545 (PMC13412987; doi:10.3390/jcm15145545)
Supplement: Supplementary file 1 [file jcm-15-05545-s001.zip]

Archive with 2 entries (2 files):
- Table S1. PRISMA_2020_abstract_checklist 2 CTS.pdf
- Table S2. PRISMA_2020_checklist 1 CTS.pdf
